# Supplementary material for: Assessing the effect of starch digestion characteristics on ileal brake activation in broiler chickens
Source: PLoS One. 2020 Feb 7;15(2):e0228647. doi: 10.1371/journal.pone.0228647 (PMC7006927; doi:10.1371/journal.pone.0228647)
Supplement: S1 Data — (XLSX) [file pone.0228647.s002.xlsx]

## Sheet: Starch digestibility
CTR	Date	Rm	Pen	Trt	Section	Digestib
1418	28d	24	6	0	PJ	86.2618
1418	28d	24	12	0	PJ	91.9045
1418	28d	25	1	0	PJ	83.0099
1418	28d	25	10	0	PJ	86.6884
1418	28d	24	3	20	PJ	85.9789
1418	28d	24	10	20	PJ	85.9631
1418	28d	25	6	20	PJ	74.1396
1418	28d	25	9	20	PJ	83.8868
1418	28d	24	1	40	PJ	82.1369
1418	28d	24	8	40	PJ	81.9715
1418	28d	25	2	40	PJ	72.9935
1418	28d	25	7	40	PJ	81.174
1418	28d	24	2	60	PJ	79.5875
1418	28d	24	11	60	PJ	79.0711
1418	28d	25	4	60	PJ	79.4911
1418	28d	25	8	60	PJ	.
1418	28d	24	4	80	PJ	80.5394
1418	28d	24	9	80	PJ	75.8468
1418	28d	25	3	80	PJ	75.718
1418	28d	25	12	80	PJ	82.1432
1418	28d	24	5	100	PJ	81.1111
1418	28d	24	7	100	PJ	73.629
1418	28d	25	5	100	PJ	82.2777
1418	28d	25	11	100	PJ	74.5653
1418	28d	24	6	0	DJ	96.3179
1418	28d	24	12	0	DJ	94.8826
1418	28d	25	1	0	DJ	95.0755
1418	28d	25	10	0	DJ	96.6705
1418	28d	24	3	20	DJ	92.8124
1418	28d	24	10	20	DJ	91.9595
1418	28d	25	6	20	DJ	91.7587
1418	28d	25	9	20	DJ	91.5152
1418	28d	24	1	40	DJ	85.0533
1418	28d	24	8	40	DJ	92.3532
1418	28d	25	2	40	DJ	86.8874
1418	28d	25	7	40	DJ	91.798
1418	28d	24	2	60	DJ	84.6681
1418	28d	24	11	60	DJ	87.8909
1418	28d	25	4	60	DJ	89.1759
1418	28d	25	8	60	DJ	91.1489
1418	28d	24	4	80	DJ	89.9921
1418	28d	24	9	80	DJ	86.938
1418	28d	25	3	80	DJ	89.1745
1418	28d	25	12	80	DJ	92.2603
1418	28d	24	5	100	DJ	83.2454
1418	28d	24	7	100	DJ	85.5705
1418	28d	25	5	100	DJ	88.7029
1418	28d	25	11	100	DJ	83.7957
1418	28d	24	6	0	PI	99.0902
1418	28d	24	12	0	PI	99.0907
1418	28d	25	1	0	PI	99.0124
1418	28d	25	10	0	PI	99.1552
1418	28d	24	3	20	PI	98.176
1418	28d	24	10	20	PI	98.3237
1418	28d	25	6	20	PI	97.4956
1418	28d	25	9	20	PI	97.786
1418	28d	24	1	40	PI	96.3174
1418	28d	24	8	40	PI	95.7591
1418	28d	25	2	40	PI	95.4435
1418	28d	25	7	40	PI	97.1971
1418	28d	24	2	60	PI	96.8397
1418	28d	24	11	60	PI	96.6187
1418	28d	25	4	60	PI	96.0367
1418	28d	25	8	60	PI	96.7918
1418	28d	24	4	80	PI	96.3723
1418	28d	24	9	80	PI	96.6226
1418	28d	25	3	80	PI	96.458
1418	28d	25	12	80	PI	97.3893
1418	28d	24	5	100	PI	95.8567
1418	28d	24	7	100	PI	95.5693
1418	28d	25	5	100	PI	94.9776
1418	28d	25	11	100	PI	95.2359
1418	28d	24	6	0	DI	99.0942
1418	28d	24	12	0	DI	99.2655
1418	28d	25	1	0	DI	99.2494
1418	28d	25	10	0	DI	98.813
1418	28d	24	3	20	DI	98.5546
1418	28d	24	10	20	DI	98.5589
1418	28d	25	6	20	DI	98.4285
1418	28d	25	9	20	DI	98.278
1418	28d	24	1	40	DI	98.261
1418	28d	24	8	40	DI	98.1469
1418	28d	25	2	40	DI	98.1183
1418	28d	25	7	40	DI	98.4625
1418	28d	24	2	60	DI	97.6841
1418	28d	24	11	60	DI	97.1534
1418	28d	25	4	60	DI	97.7563
1418	28d	25	8	60	DI	97.3792
1418	28d	24	4	80	DI	97.5644
1418	28d	24	9	80	DI	97.9633
1418	28d	25	3	80	DI	98.0584
1418	28d	25	12	80	DI	97.6756
1418	28d	24	5	100	DI	97.366
1418	28d	24	7	100	DI	97.039
1418	28d	25	5	100	DI	96.6184
1418	28d	25	11	100	DI	96.2437
1418	28d	24	6	0	Cln	98.1687
1418	28d	24	12	0	Cln	97.3962
1418	28d	25	1	0	Cln	99.1676
1418	28d	25	10	0	Cln	98.2946
1418	28d	24	3	20	Cln	98.2557
1418	28d	24	10	20	Cln	98.3244
1418	28d	25	6	20	Cln	97.878
1418	28d	25	9	20	Cln	98.2412
1418	28d	24	1	40	Cln	97.6662
1418	28d	24	8	40	Cln	97.813
1418	28d	25	2	40	Cln	98.1543
1418	28d	25	7	40	Cln	97.9047
1418	28d	24	2	60	Cln	97.8411
1418	28d	24	11	60	Cln	97.9385
1418	28d	25	4	60	Cln	97.3747
1418	28d	25	8	60	Cln	96.9045
1418	28d	24	4	80	Cln	98.3611
1418	28d	24	9	80	Cln	98.0754
1418	28d	25	3	80	Cln	98.5408
1418	28d	25	12	80	Cln	98.0248
1418	28d	24	5	100	Cln	97.7884
1418	28d	24	7	100	Cln	97.6452
1418	28d	25	5	100	Cln	97.4393
1418	28d	25	11	100	Cln	97.4811

## Sheet: SCFA
Crop		Total	Concentration						Percentage
TRT	REP	T	AA	PA	IBA	VA	CA	LA	pAA	pPA	pIBA	pVA	pCA	pLA
0	A	49.3291	21.9244	6.14182	1.43376	1.19962	0.706412	17.9231	44.4451	12.4507	2.90652	2.43187	1.43204	36.3338
0	B	58.22	24.4646	7.52181	1.44722	1.48322	0.617296	22.6859	42.021	12.9196	2.48578	2.54761	1.06028	38.9657
0	C	52.862	20.326	8.37087	1.41921	1.41513	0.561016	20.7698	38.4511	15.8353	2.68475	2.67703	1.06128	39.2905
0	D	57.5899	22.0765	8.38687	1.29096	1.28564	0.527457	24.0225	38.3339	14.5631	2.24165	2.2324	0.915885	41.713
20	A	53.5223	22.3995	8.16089	1.22311	1.21201	0.542171	19.9846	41.8508	15.2477	2.28524	2.2645	1.01298	37.3388
20	B	51.8343	20.5685	8.41382	1.3934	1.39015	0.505321	19.5631	39.6813	16.2322	2.68818	2.68191	0.974879	37.7416
20	C	60.8643	25.0231	9.89525	1.36834	1.36687	0.541248	22.6696	41.1129	16.2579	2.24818	2.24576	0.88927	37.2461
20	D	61.1688	24.7005	9.36407	1.41096	1.42606	0.620513	23.6467	40.3809	15.3086	2.30667	2.33135	1.01443	38.6581
40	A	58.9254	23.7739	8.93372	1.35384	1.34812	0.637336	22.8785	40.3457	15.1611	2.29754	2.28784	1.0816	38.8262
40	B	53.0568	21.9861	10.7997	1.43269	1.68544	0.202134	16.9507	41.4388	20.355	2.70029	3.17667	0.380976	31.9482
40	C	59.2001	25.8771	6.63458	1.44693	1.45255	0.629916	23.159	43.7112	11.207	2.44414	2.45363	1.06405	39.1199
40	D	60.7577	23.5515	7.68392	1.29728	1.28469	0.549137	26.3912	38.763	12.6468	2.13517	2.11445	0.903815	43.4368
60	A	55.0179	23.3007	8.41213	1.27255	0.622106	0.577992	20.8324	42.3511	15.2898	2.31297	1.13073	1.05055	37.8648
60	B	62.1843	25.9597	9.15595	1.40434	1.40458	0.602843	23.6569	41.7465	14.7239	2.25835	2.25873	0.969446	38.0431
60	C	58.5273	23.9935	8.55337	1.36725	1.33225	0.511976	22.769	40.9954	14.6143	2.33608	2.27629	0.874764	38.9032
60	D	66.5529	26.7708	9.40512	1.36202	1.40382	0.60401	27.0071	50.4568	17.7265	2.56709	2.64589	1.13842	50.9022
80	A	58.0057	24.7361	8.16735	1.13924	1.14586	0.616798	22.2003	42.6443	14.0803	1.96401	1.97542	1.06334	38.2726
80	B	62.6628	26.5938	9.17177	1.41048	0.987524	0.611027	23.8881	42.4396	14.6367	2.25091	1.57593	0.975104	38.1217
80	C	65.3863	25.7988	9.2503	1.37806	1.38315	0.587253	26.9887	39.456	14.1472	2.10756	2.11536	0.898128	41.2757
80	D	60.8614	25.003	8.85618	1.33455	1.3336	0.578564	23.7556	41.0818	14.5514	2.19277	2.1912	0.950625	39.0322
100	A	59.4606	25.337	9.78308	0.882736	0.371238	0.374692	22.7119	42.6114	16.453	1.48457	0.624342	0.630152	38.1965
100	B	63.14	27.182	9.45772	1.33891	1.02713	0.571587	23.5627	43.0504	14.979	2.12054	1.62674	0.905269	37.3181
100	C	69.4917	27.6625	9.86764	1.49057	1.46823	0.62519	28.3776	39.8069	14.1997	2.14497	2.11282	0.899662	40.8359
100	D	61.7687	25.1149	9.25434	1.39176	1.39401	0.564326	24.0494	40.6596	14.9823	2.25317	2.25682	0.913612	38.9346
Ileum
TRT	REP	T	AA	PA	IBA	BA	IVA	VA	CA	LA	pAA	pPA	pIBA	pBA	pIVA	pVA	pCA	pLA
0	A	64.9537	63.9686	0	0	0	0	0	0.985164	0	98.4833	0	0	0	0	0	1.51672	0
0	B	59.5558	56.6831	1.51952	0	0	0.0383875	0.0587485	1.25601	0	95.1765	2.55143	0	0	0.0644564	0.0986446	2.10897	0
0	C	67.6059	59.061	6.75543	0.529909	0	0.528568	0	0.730938	0	87.3608	9.99238	0.783822	0	0.781838	0	1.08118	0
0	D	76.7873	60.8954	10.5819	1.46155	0	1.4455	1.43777	1.26322	0	78.9973	13.7276	1.89601	0	1.8752	1.86516	1.63873	0
20	A	70.0723	69.364	0	0	0	0	0	0.708331	0	98.9891	0	0	0	0	0	1.01086	0
20	B	70.7358	57.8643	9.31319	0	1.24235	1.10433	0	1.21161	0	81.8034	13.1662	0	1.75632	1.56121	0	1.71286	0
20	C	79.7039	56.6012	5.61551	0.671347	2.39736	0.64661	0.691766	0.557225	12.5229	71.0144	7.04547	0.842302	3.00783	0.811266	0.86792	0.699119	15.7117
20	D	94.6066	59.0857	10.2534	1.53875	3.0147	1.52768	1.43574	0.86927	16.8814	62.454	10.8379	1.62647	3.18657	1.61477	1.51758	0.918826	17.8438
40	A	80.07	68.4686	7.7875	1.16973	0	1.17073	0	1.4734	0	85.511	9.72586	1.46088	0	1.46213	0	1.84014	0
40	B	78.1803	64.5447	7.49711	1.12313	2.02824	0.903229	1.11299	0.970878	0	82.5588	9.58951	1.43658	2.59431	1.15532	1.42362	1.24184	0
40	C	72.1793	61.259	9.99766	0.00360573	0	0.593555	0	0.325556	0	84.8705	13.8511	0.00499551	0	0.822334	0	0.451038	0
40	D	106.368	59.8006	8.09799	1.28973	4.08829	1.25485	1.20138	1.68188	28.9531	56.2206	7.61319	1.21251	3.84354	1.17973	1.12946	1.58119	27.2198
60	A	83.1976	70.5299	10.0259	0	0	1.49276	0	1.14908	0	84.774	12.0507	0	0	1.79423	0	1.38114	0
60	B	72.7215	60.5144	11.7888	0.155025	0	0	0	0.263316	0	83.2139	16.2108	0.213176	0	0	0	0.362089	0
60	C	124.945	54.2887	9.63907	1.15957	3.29873	0.577715	1.43008	1.244	53.3071	43.4501	7.71465	0.928065	2.64014	0.462376	1.14457	0.995635	42.6645
60	D	106.081	60.0316	8.00772	0.333997	0.685254	0.379753	0.226461	1.14782	35.2682	56.5904	7.5487	0.314851	0.645974	0.357985	0.21348	1.08202	33.2465
80	A	74.1393	64.4766	5.20749	0.509399	1.4789	0.503612	0.494877	1.46842	0	86.9668	7.02393	0.687084	1.99476	0.679279	0.667497	1.98063	0
80	B	88.8603	70.3464	11.2222	1.71935	0.629478	1.7421	1.73101	1.46972	0	79.1652	12.6291	1.93489	0.708391	1.9605	1.94801	1.65397	0
80	C	76.1432	61.218	10.8391	0.942934	2.19047	0.673198	0.0277283	0.251772	0	80.3985	14.2351	1.23837	2.87678	0.884121	0.036416	0.330656	0
80	D	134.283	59.1159	10.3003	1.56709	4.6147	1.53252	1.53914	1.31424	54.2992	44.0234	7.67057	1.167	3.43654	1.14126	1.14619	0.978709	40.4364
100	A	72.6103	59.6553	7.43469	0.546189	1.63967	0.912091	0.950287	1.47201	0	82.1583	10.2392	0.75222	2.25818	1.25615	1.30875	2.02727	0
100	B	88.8603	70.3464	11.2222	1.71935	0.629478	1.7421	1.73101	1.46972	0	79.1652	12.6291	1.93489	0.708391	1.9605	1.94801	1.65397	0
100	C	65.6255	57.1276	4.81185	0.543095	2.39323	0.276184	0.23199	0.241481	0	87.051	7.3323	0.827568	3.64679	0.420849	0.353506	0.367968	0
100	D	71.729	49.096	9.07688	1.36136	0.965176	0	0.473867	0.185636	10.5701	68.4465	12.6544	1.89793	1.34559	0	0.660635	0.258802	14.7361
Ceca
TRT	REP	T	AA	PA	IBA	BA	IVA	VA	CA	pAA	pPA	pIBA	pBA	pIVA	pVA	pCA
0	A	162.936	96.9752	32.8105	4.92696	16.4239	4.86277	4.85013	2.08702	59.5172	20.137	3.02385	10.0799	2.98446	2.9767	1.28088
0	B	149.971	90.9451	28.9845	4.28862	15.3678	4.25154	4.2674	1.86628	60.6417	19.3267	2.85963	10.2472	2.8349	2.84548	1.24442
0	C	158.37	96.6783	30.8088	4.57448	15.3576	4.49944	4.49495	1.95595	61.046	19.4537	2.88849	9.69733	2.8411	2.83827	1.23505
0	D	153.824	90.9613	30.1819	4.80269	16.934	4.58354	4.43998	1.92092	59.1332	19.621	3.12219	11.0087	2.97972	2.88639	1.24878
20	A	164.973	98.2449	33.5394	5.03484	16.6562	4.95462	4.95179	1.59096	59.5522	20.3303	3.05193	10.0963	3.0033	3.00158	0.96438
20	B	165.104	98.0885	33.4205	5.0065	16.5772	4.93791	4.92471	2.14914	59.41	20.242	3.03232	10.0404	2.99078	2.98279	1.30168
20	C	154.533	90.1395	31.7529	5.18408	15.8907	4.87094	4.66471	2.02984	58.3304	20.5477	3.35468	10.283	3.15205	3.01859	1.31353
20	D	152.249	89.6622	27.8353	4.36624	20.3564	4.17764	4.22595	1.62543	58.8918	18.2827	2.86783	13.3704	2.74395	2.77568	1.06761
40	A	162.649	96.8343	32.8024	4.90622	16.3178	4.84295	4.8355	2.10968	59.5358	20.1676	3.01645	10.0325	2.97755	2.97297	1.29707
40	B	157.817	98.5023	28.1006	4.29312	16.6504	4.22188	4.23427	1.81479	62.4154	17.8057	2.72031	10.5504	2.67517	2.68302	1.14993
40	C	157.791	94.4793	31.8163	4.77119	15.6035	4.68548	4.4246	2.01039	59.8763	20.1636	3.02375	9.88873	2.96943	2.80409	1.27409
40	D	165.274	97.4562	30.548	4.37947	22.0671	4.37564	4.59875	1.84898	58.9664	18.4832	2.64982	13.3518	2.6475	2.7825	1.11874
60	A	164.92	94.2587	31.6525	4.49015	23.0574	4.6366	4.91881	1.9056	57.1543	19.1927	2.72263	13.981	2.81143	2.98255	1.15547
60	B	169.339	101.484	34.1589	4.88493	16.9432	4.85213	4.94539	2.07098	59.9292	20.1719	2.8847	10.0055	2.86533	2.9204	1.22297
60	C	164.916	94.377	32.379	5.67971	20.7156	4.99822	4.72927	2.03684	57.2274	19.6337	3.44401	12.5613	3.03077	2.86769	1.23508
60	D	166.59	99.8693	33.5894	5.01837	16.1344	4.95652	4.91149	2.11066	59.9491	20.1629	3.0124	9.68511	2.97528	2.94825	1.26698
80	A	176.06	104.553	36.0537	5.37285	17.8046	5.32778	5.3095	1.6385	59.3848	20.4781	3.05173	10.1129	3.02613	3.01574	0.930649
80	B	164.664	98.9435	32.2029	4.79979	17.1503	4.7471	4.74486	2.07591	60.088	19.5567	2.91489	10.4153	2.8829	2.88153	1.26069
80	C	191.834	111.566	37.6058	6.31112	22.8411	5.77633	5.50568	2.22803	58.1575	19.6033	3.28989	11.9067	3.01111	2.87003	1.16144
80	D	175.724	104.6	34.7216	5.69666	18.3337	5.22526	5.001	2.14616	59.5249	19.7592	3.24182	10.4332	2.97356	2.84594	1.22132
100	A	210.972	133.425	34.9467	4.32854	27.8034	4.38161	4.90483	1.18164	63.2431	16.5646	2.05171	13.1787	2.07687	2.32487	0.560094
100	B	191.344	126.825	33.1688	3.53814	17.4967	4.24169	4.48016	1.59271	66.2815	17.3347	1.8491	9.1441	2.21679	2.34142	0.83238
100	C	222.45	134.016	26.5939	2.4402	51.1594	2.51322	4.61745	1.10995	60.2455	11.955	1.09696	22.9981	1.12979	2.07572	0.498963
100	D	186.73	110.336	36.2339	5.9617	21.1639	5.47229	5.28664	2.27518	59.0887	19.4044	3.19268	11.334	2.93059	2.83117	1.21844

## Sheet: GIT-Morph-pH-organs
Rm	Pen	#	Diet	Gender	Bird wt	Heart wt	Liver wt	Crop_Fwt	Crop pH	Crop_Ewt	Pv_Fwt	Pv_Ewt	Gizz_Fwt	Gizz_pH	Gizz_Ewt	Pancr_wt	Duo_Fwt	Duo_lgth	Duo_Ewt	Jej_Fwt	Jej_lgth	Jej_Ewt	Ile_Fwt	Ile_lgth	Ileum_pH	Ile_Ewt	Ceca_Fwt	Cec_lgth	Ceca_pH	Ceca_Ewt	Coln_Fwt	Cln_lgth	Coln_Ewt	Total length
24	1	3	40	M	1721	10.31	48.9	7.11	4.99	7.11	5.83	5.45	21.06	3.94	18.83	3.51	15.06	23	11.47	42.74	56	25.1	32.75	51	7.82	19.08	9.95	22	6.72	6.13	2.48	5	1.72	157
24	1	1	40	M	1602	5.51	46.99	16.41	5.52	4.65	6.51	6.17	41.74	3.72	20.33	3.95	11.69	26	10.35	28.02	56	19.18	31.25	66	7.75	17.24	12.89	27	6.94	7.92	2.39	4	1.45	179
24	1	2	40	M	1810	9.23	51.84	30.34	4.87	8.11	8	7.68	22.23	3.95	16.9	3.95	17.43	23	14.29	40.36	73	28.18	37.31	77	7.18	19.91	11.48	27	6.3	6.15	1.73	4	1.46	204
24	1	4	40	M	1712	10.38	53.24	22.65	5.51	7.33	8.3	7.62	33.46	3.26	20.5	3.87	14.78	31	10.22	35.62	60	21.72	29.05	60	7.42	16.6	11.9	30	6.12	7.5	2.59	5	1.63	186
24	2	1	60	M	1841	10.3	57.02	30.24	5.35	7.09	9.62	7.43	37.73	4.08	21.68	3.41	11.41	28	8.6	39.75	73	19.17	36.85	75	7.65	16.62	14.81	32	6.86	7.38	2.68	5	1.97	213
24	2	2	60	M	1832	10.51	60.08	37.77	4.84	6.14	6.35	5.21	31.33	3.58	17.04	3.76	11.01	26	8	36.2	44	21.49	29.3	68	7.32	15.59	11.63	32	6.53	7.3	2.05	4	1.34	174
24	2	3	60	M	1815	7.28	63.7	23.33	4.79	5.4	6.12	5.77	26.36	3.86	20.07	3.7	12.87	30	9.3	42.33	69	21.2	34.66	67	6.28	16.41	6.94	26	6.43	4.24	3.45	5	1.27	197
24	2	4	60	M	1750	8.36	48.22	29.53	4.76	4.29	5.53	4.81	24.24	3.46	13.79	3.94	12.08	28	9.56	41.6	63	21.08	32.65	67	6.34	14.89	7.01	25	5.96	4.62	1.3	4	1.03	187
24	3	1	20	M	1770	9.13	54.15	40.34	4.63	5.51	6.09	4.74	22.58	3.88	15.51	3.65	13.52	28	8.25	37.15	60	21.27	31.6	64	5.33	15.41	6.53	24	6.56	3.25	2.54	4	1.26	180
24	3	2	20	M	1464	9.98	44.14	3.84	.	3.78	6.76	5.6	26.58	3.68	17.22	2.57	11.69	23	9.13	30.31	64	19.71	25.04	64	7.61	12.99	8.48	25	6.93	4.71	1.98	4	1.17	180
24	3	3	20	M	1429	9.21	55.79	35.56	4.66	4.83	9.2	6.86	15.42	3.6	12.97	3.02	11.89	27	7.38	39.65	65	20.6	28.14	60	6.09	14.84	7.92	28	7	4.94	2.71	4	1.24	184
24	3	4	20	M	1937	10.05	72.62	26	4.82	6.8	7.54	6.15	23.6	4.09	16.27	3.1	17.66	27	10.71	46.96	72	25.41	36.99	75	6.69	16.12	9.42	24	6.67	4.79	2.63	5	1.18	203
24	4	1	80	M	1703	7.84	52.97	6.81	4.81	3.77	20.34	10.68	24.09	3.53	17.3	3.51	14.36	26	9.21	52.99	62	23.02	30.14	60	6.19	16.03	9.25	28	6.23	5.89	1.51	4	1.47	180
24	4	2	80	F	1381	6.52	46.83	27.3	5.02	4.35	6.51	5.84	30.32	4.08	19.66	4.17	11.69	29	8.68	32.79	65	16.86	25.39	63	6.82	12.56	9.15	27	6.76	6.03	2.1	4	1.11	188
24	4	3	80	M	1806	7.88	59.85	61.89	4.86	6.03	7.75	5.4	21.98	4.32	15.76	3.38	13.98	29	10.72	54.36	74	26.83	41.62	80	5.99	17.86	11.4	32	6.04	6.57	2.24	4	1.18	219
24	4	4	80	M	1329	7.24	39.13	50.29	4.93	5.94	6.01	5.73	30.98	3.58	17.62	2.9	9.46	28	6.98	34.35	63	16.68	23.65	64	6.37	10.78	11.09	27	6.98	5.21	1.47	4	1.14	186
24	5	1	100	M	1662	9.52	59.25	51.24	4.93	5.29	9.01	6.54	24.25	4.08	14.25	4.12	13.25	31	8.33	44.27	74	21.65	36.03	76	7.25	17.78	12.89	27	6.65	6.88	2.9	4	1.65	212
24	5	2	100	M	1620	10.4	51.25	32.91	5.58	8.07	7.11	6.57	39	3.64	23.33	4.5	12.23	27	8.95	33.56	69	17.84	35.17	83	6.63	15.72	9.27	29	5.82	5.91	2.25	4	1.67	212
24	5	3	100	M	2082	7.98	67.53	36.26	5.18	5.98	7.25	7.04	42.67	3.38	25.64	4.12	12.36	24	9.98	55.23	74	29.07	44.46	73	6.95	20.31	16.44	31	6.36	7.17	2.82	6	1.73	208
24	5	4	100	M	1450	7.24	43.27	57.9	5.38	5.88	7.51	5.89	17.93	4.21	14.68	3.26	13.49	28	11.22	45.9	63	22.09	34.55	72	6.42	16.57	7.01	26	6.37	4.57	2.12	4	1.52	193
24	6	1	0	M	1649	6.89	48.39	13.78	5.4	3.97	5.25	5.11	33.76	3.74	20.1	3.21	11.29	24	8.58	31.41	56	17.98	22.99	64	7.17	12.24	7.43	22	6.55	4.33	2.08	4	1.3	170
24	6	2	0	M	1880	9.37	63.08	6.01	.	5.52	7.05	6.32	19.24	4.33	16.77	3.35	16.53	33	12.54	47.57	72	25.84	35.61	69	7.23	19.33	5.97	25	7.39	4.03	1.57	4	1.22	203
24	6	3	0	M	1728	8.81	56.44	16.07	5.93	5.47	6.73	6.42	24.16	4.68	14.92	3.82	12.61	24	9.43	41.64	62	23.06	27.5	59	6.1	15.18	7.95	27	6.2	4.57	2.08	4	1.43	176
24	6	4	0	M	1852	12.18	60.69	20.75	4.75	5.14	6.7	5.71	21.23	3.6	16.74	3.34	13.41	26	9.23	40.39	70	23.19	31.97	71	7.39	14.76	6.59	27	6.59	5.49	2.06	5	1.46	199
24	7	1	100	M	1445	7.65	36.31	32.37	5.07	3.57	5.94	5.5	20.83	4.44	16.5	3.03	10.41	27	8.19	38.52	69	19.17	30.14	76	7.11	12.83	10.36	27	6.35	6.1	2.27	4	1.31	203
24	7	2	100	M	1744	10.41	54.35	36.16	4.84	7.7	24.26	12.37	51.76	3.47	20.68	4.06	15.39	29	11.12	41.54	66	22.83	29.04	64	6.14	14.79	13.14	31	6.27	6.43	2.07	4	1.29	194
24	7	3	100	M	1606	7.33	52.49	37.37	4.86	6.01	8.69	6.72	20.06	4.35	15.02	3.22	12.96	26	7.69	49.98	78	22.44	39.02	74	5.72	17.82	6.94	22	6.18	4.3	2.61	5	1.77	205
24	7	4	100	M	1734	10.15	63.79	36.74	4.74	4.89	9.49	6.66	27.01	3.73	16.25	3.88	13.38	26	10.11	53.77	66	28.56	41.91	71	5.77	19.99	8.24	27	6.26	5.24	3.34	4	1.88	194
24	8	1	40	M	1686	11.09	60.45	25.46	4.82	3.38	6.36	5.8	45.32	3.55	23.41	4.29	10.49	25	8.15	39.26	66	21.43	32.81	69	6.19	15.52	11.57	25	6.55	7.14	2.48	5	1.83	190
24	8	2	40	M	1569	8.29	58.75	18.48	5.08	3.98	5.26	5.09	25.65	3.45	15.63	3.25	11.33	26	8.67	36.71	67	18.72	25.02	73	5.49	14.73	9.42	27	6.95	5.62	1.78	5	1.15	198
24	8	3	40	M	1909	10.45	74.21	20.56	4.78	4.26	8.46	7.37	41.73	3.27	22.1	4.61	15.16	26	11.28	39.62	69	27.21	35.66	67	6.73	19.29	8.68	26	5.85	5.21	2.49	4	1.45	192
24	8	4	40	M	2017	11.58	79.63	11.45	4.29	5.28	8	7.5	40.48	3.7	27.34	4.81	16.08	32	10.17	46.23	67	24.74	34.76	78	6.38	17.56	12.11	34	6.33	5.97	3.24	5	1.53	216
24	9	1	80	M	2015	11.5	63.72	16.48	5.22	6.84	7.71	7.32	21.06	4.4	16.02	3.5	19.09	34	13.12	54.2	74	24.14	40.07	72	7.14	18.13	11.06	27	6.14	6.26	3.16	4	1.98	211
24	9	2	80	F	1456	8.02	53.78	11	5.04	5.61	5.23	4.61	18.18	3.55	14.63	3.31	12.79	30	9.48	43.25	70	21.65	28.5	69	5.87	16.79	12.28	25	6.62	5.39	2.07	5	1.41	199
24	9	3	80	M	1597	7.48	55.6	31.71	5.37	5.1	6.18	5.71	32.41	3.8	19.17	4.37	11.44	28	8.2	30.86	72	16.68	22.91	64	6.9	11.57	8.92	24	6.46	5.18	1.57	4	1.22	192
24	9	4	80	F	1461	6.84	56.65	12.85	4.82	4.84	6.94	5.72	18.53	4.49	15.95	3.95	12.73	23	7.84	46.38	63	20.95	35.82	64	7.25	17.57	12.26	31	6.26	4.95	2.93	6	1.54	187
24	10	1	20	M	1635	8.18	52.47	11.7	4.98	5.12	7.04	6.65	34.85	3.67	18.86	4.48	11.87	29	8.52	32.12	67	18.47	27.68	71	6.83	14.29	10.46	26	6.43	5.54	2.89	4	1.77	197
24	10	2	20	M	1749	11.39	54.19	10.77	4.88	5.21	7.58	7.26	28.48	3.35	20.93	3.48	14.82	30	10.48	41.56	66	21.77	28.98	68	5.13	13.29	8.31	26	6.84	5.34	1.79	6	1.43	196
24	10	3	20	M	1965	11.59	64.92	31.83	4.78	7.05	7.8	6.63	20.76	3.94	17.52	3.61	15.91	26	10.72	46.6	73	25.09	42.19	85	6.95	20.56	9.37	28	6.76	6.22	3.22	5	1.79	217
24	10	4	20	M	1925	10.52	69.74	7.34	.	6.23	7.58	7.11	33.31	3.81	19.81	4.22	12.95	29	9	33.07	69	19.15	25.52	60	5.81	12.37	16.65	34	6.22	8.16	2.49	4	1.56	196
24	11	1	60	M	1650	8.89	46.21	31.27	4.9	4.73	6.46	5.73	44.61	3.29	21.13	3.39	12.71	26	7.26	37.87	66	23.69	32.09	66	5.65	16.8	8	27	6.48	5.18	1.66	3	1.21	188
24	11	2	60	M	1867	9.37	47.27	6.57	4.54	5.81	9.13	7.28	42.97	3.89	20.26	5.37	12.49	28	7.8	42.24	73	22.94	34.31	73	4.98	17.57	12.78	25	6.54	7.12	1.91	4	1.24	203
24	11	3	60	M	1602	7.21	51.71	11.99	4.72	3.78	6.53	5.99	34.54	2.88	17.75	3.24	10.91	29	6.86	33.31	58	19.92	22.56	50	7.12	12.03	11.02	26	6.47	6.37	2.16	5	1.35	168
24	11	4	60	M	1657	8.31	49.81	12.63	4.74	4.59	5.31	5.14	24.41	4.05	15.93	3.07	12.39	28	9	33.36	62	17.78	28.35	67	5.72	14.52	11.26	27	6.37	5.38	3.08	4	1.34	188
24	12	1	0	M	1334	6.71	51.77	9.38	4.83	3.74	6.79	6.08	18.14	3.26	13.98	3.82	11.44	26	8.4	23.26	43	16.33	21.21	50	7.19	13.15	7.2	20	6.68	4.42	1.48	4	1.34	143
24	12	2	0	M	1877	11.51	59.3	5.82	5	4.99	8.75	6.66	35.27	3.82	21.48	4.98	14.52	28	10.27	34.1	67	20.23	28.93	67	7.37	19.7	14.06	33	6.8	8.2	2.45	5	1.98	200
24	12	3	0	M	1742	9.34	55.92	8.87	4.8	5.41	6.14	5.45	33.21	3.58	18.16	3.33	13.01	25	8.9	30.13	69	20.28	28.06	64	5.9	15.21	9.7	21	6.9	5.5	2.82	4	1.37	183
24	12	4	0	M	1793	8.73	67.43	8.88	4.98	5.06	8.85	7.06	41.31	3.03	19.4	4.37	15.09	30	10.01	37.84	61	24.96	24.19	51	6.78	16.97	9.45	26	5.9	6.08	2.23	4	1.23	172
25	1	1	0	M	1766	9.75	58.45	8.81	5.84	4.43	6.21	5.61	34.15	4.42	17.75	4.44	14.77	30	9.89	35.47	65	24.69	31.61	62	7.1	16.98	9.8	27	5.9	4.9	3.04	5	1.66	189
25	1	2	0	M	1625	8.5	54.6	23.51	6.09	3.38	6.69	5.35	28.22	3.32	20.28	4.32	12.91	25	9.18	35.07	61	20.59	26.27	59	7.59	14.78	7.87	23	6.35	4.65	2.4	4	1.37	172
25	1	3	0	M	1563	7.74	49.51	23.21	4.87	4.9	5.79	5.37	30.2	3.58	17.48	2.6	12.52	23	9.76	31.52	62	20.12	36.25	67	6.91	16.71	15.75	25	6.32	6.5	1.85	4	1.14	181
25	1	4	0	M	1868	9.41	62.11	7.24	.	7	7.74	6.74	41.16	4.47	19.94	4.13	13.96	26	10.59	41.07	61	25.76	31.19	51	7.34	15.87	12.69	32	6.76	7.34	2.57	5	1.75	175
25	2	1	40	M	1620	7.11	55.05	6.65	.	5.01	7.44	6.46	36.84	3.56	20.04	4.42	18.49	27	13.46	43.32	72	26.12	36.67	78	5.84	22.42	11.46	25	6.37	6.5	3.03	5	2.04	207
25	2	2	40	M	1554	9.41	48.01	8.6	5.41	3.77	8.55	6.08	32.25	3.73	17.98	3.16	13.71	26	10.49	36.96	63	23.17	27.11	63	5.41	14.86	8.23	26	6.83	4.97	3.47	4	1.25	182
25	2	3	40	M	1588	11.25	45.55	6.02	4.5	5	6.9	6.4	39.37	2.7	21.09	3.13	11.25	27	8.96	33.36	67	19.49	31.65	69	5.08	15.8	15.53	26	6.35	7.47	3.79	4	1.63	193
25	2	4	40	M	1702	9.36	61.8	22.93	4.9	5.37	7.62	6.63	27.8	4.34	19.98	5.12	16.22	28	11.7	44.06	64	24.49	28.76	54	5.73	15.67	10.3	25	6.84	5.8	3.05	5	1.66	176
25	3	1	80	M	1761	10.09	64.58	6.04	4.4	5.47	6.92	6.1	26.6	3.87	18.16	4.06	16.15	31	11.99	56.09	72	27.07	39.24	74	5.29	20.48	9.57	23	6.53	5.01	2.17	5	1.67	205
25	3	2	80	M	1870	10.6	59.06	39.66	4.66	8.17	7.98	7.16	23.72	4.26	15.27	4.34	16.57	30	11.84	51.74	69	27.16	40.82	71	5.49	19.14	14.51	31	7.27	6.53	2.78	4	1.39	205
25	3	3	80	M	1545	11.18	47.03	14.72	5.16	5.86	9.74	6.29	31.92	4.6	18.32	5.26	15.56	30	13.65	44.96	70	25.59	35.36	73	6.45	19.09	11.38	26	6.81	6.6	3.54	6	1.73	205
25	3	4	80	M	1387	13.73	73.07	19.47	5.77	6.53	6.05	5.11	13.95	3.87	11.35	2.97	13.04	23	9.1	35.99	53	20.41	25.64	48	7.03	13.73	6.05	22	6.85	4.58	1.73	3	1.21	149
25	4	1	60	M	1809	10.27	72.35	5.51	4.33	4.88	7.96	6.57	21.95	3.55	18.5	3.39	15.93	28	11.47	43.45	68	25.6	28.45	62	7.24	16.84	10.68	26	6.67	6.65	3.32	5	2.07	189
25	4	2	60	M	1520	9.88	50.75	19.48	4.93	5.61	7.71	6.97	23.26	4.41	15.78	3.88	15.47	33	11.36	42.43	74	20.19	46.3	71	6.19	19.9	8.39	31	6.6	5.33	2.65	4	1.86	213
25	4	3	60	M	1827	12.33	67.33	17.75	4.65	6.43	6.46	6.16	21.03	3.95	15.56	4.45	18.82	31	14.52	47.49	74	28.16	52.82	86	5.4	24.94	9.18	25	6.28	5.85	3.02	5	1.97	221
25	4	4	60	M	1820	10.19	60.21	16.06	5.92	5.05	6.2	5.87	26.58	3.39	17.06	3.75	12.32	26	9.16	36.69	59	20.66	31.72	60	7.15	13.02	5.26	24	6.43	3.63	2.26	4	1.34	173
25	5	1	100	M	1642	8.43	55.42	4.92	4.3	4.47	6.77	6.65	33.07	3.72	19.69	4.27	12.98	30	10.45	38.14	70	20.28	26.49	65	6.46	16.87	13.36	31	6.72	5.73	1.87	4	1.56	200
25	5	2	100	M	1521	8.72	60.6	13.52	5.78	6.18	6.38	6.2	32.99	3.6	17.79	3.39	14.18	27	10.58	36.57	67	18.92	32.31	71	6.19	15.3	10.08	30	6.28	5.24	2.33	5	1.49	200
25	5	3	100	M	1601	9.52	50.71	17.27	5	6.93	6.55	5.39	23.74	4.05	16.67	3.94	12.91	24	9.32	34.09	68	20.96	22.64	63	5.97	16.43	13.48	28	6.34	7.94	2.99	6	2.15	189
25	5	4	100	M	1448	10.31	53.44	13.18	5.76	4.74	5.39	5.23	21.96	3.71	14.24	3.51	12.5	24	9.88	32.04	66	18.58	27.27	58	6.72	14.86	8.75	26	6.19	5.04	2.52	5	1.93	179
25	6	1	20	F	1448	8.24	57.52	10.9	5.62	4	5.33	4.66	27.48	3.72	17.87	3.86	11.99	28	10.12	29.17	61	17.35	26.64	60	6.05	14.57	8.55	25	5.91	5.74	2.66	6	1.56	180
25	6	2	20	M	1928	9.53	67.31	7.64	4.02	6.26	7.2	6.67	20.19	4.1	18.87	3.43	14.53	27	11.88	43.77	68	25.51	31.37	65	5.11	17.21	6.52	23	6.85	4.14	4.01	5	1.77	188
25	6	3	20	M	1556	8.72	51.13	24.53	4.61	6.4	6.37	5.56	16.42	3.91	13.73	3.34	11.69	29	8.41	41.57	74	22.32	32.43	76	6.04	19.25	7.75	31	7.03	5.69	2.62	6	1.67	216
25	6	4	20	M	1738	8.45	52.34	26.13	4.59	6.86	5.34	5.26	26	2.9	18.23	3.76	10.45	24	7.91	32.12	70	18.9	25.63	65	6.96	11.06	11.01	24	6.67	6.61	3.67	6	1.7	189
25	7	1	40	M	1670	11.02	59.97	19.33	4.87	6.44	8.24	6.08	34.88	3.65	18.11	3.8	11.13	27	9.58	34.52	58	18.13	29.35	65	5.93	14.2	7.79	28	6.64	5.06	1.89	4	1.11	182
25	7	2	40	F	1419	8.31	52.08	16.72	4.08	6.5	7.43	5.85	15.15	4.29	11.78	4.6	14.66	31	12.04	32.76	71	22.25	30.89	75	5.5	17.39	7.01	30	6.38	4.88	1.27	3	1	210
25	7	3	40	M	1667	11.66	61.44	9.99	4.88	8.05	6.59	5.28	24.06	4.46	17.2	3.1	13.36	27	9.46	31.75	60	19.57	34.36	68	7.38	15.93	8.93	26	6.46	4.75	2.2	4	1.38	185
25	7	4	40	M	1909	11.44	62.33	27.3	5.27	5.54	12.64	9.17	41.56	3.1	21.03	4.6	17.67	30	13.74	46.91	72	26.43	34.76	73	7.67	18.84	9.81	31	6.05	6.96	2.69	6	1.76	212
25	8	1	60	M	1635	10.74	59.46	35.89	4.64	5.81	8.05	7.39	20.05	4.36	16.17	2.44	17.99	30	14.24	55.03	71	26.47	46.7	75	5.1	22.39	11.31	27	6.76	6.58	2.85	4	1.86	207
25	8	2	60	M	1773	11.09	60.88	13.13	4.83	6.54	7.26	6.56	27.3	4.07	19.87	4.72	17.15	35	13.78	54.14	86	26.83	39.6	84	5.32	19.02	6.83	25	6.54	5.46	2.81	6	1.68	236
25	8	3	60	M	1611	8.26	53.84	21.55	4.48	7.22	7.4	6.71	28.3	4.38	19.19	3.59	13.14	25	10.96	34.56	68	21.39	31.03	69	5.51	16.99	10.03	28	6.82	5.59	1.83	3	1.62	193
25	8	4	60	M	1656	10.34	58.74	24.36	4.95	4.7	7	6.82	48.21	2.63	23.89	4	16.85	35	14.23	44.8	86	27.8	35.2	81	5.06	21.94	9.09	29	6.75	6.51	2.4	6	1.7	237
25	9	1	20	M	1775	11.99	75.54	11.19	4.99	5.43	8.8	7.92	19.37	3.79	16.67	5.09	17.33	30	13.76	50.66	72	29.15	39.3	71	5.36	23.76	11.25	27	6.21	5.51	2.53	3	1.16	203
25	9	2	20	M	1831	10.54	67.94	7.01	5.41	4.7	6.89	6.37	18.76	4.48	16.61	4.86	15.56	31	12.54	45.3	67	33.22	26.96	67	6.99	19.77	6.87	24	6.43	4.97	2.26	4	1.54	193
25	9	3	20	M	1683	9.55	55.89	8.12	4.51	6.13	12.67	8.56	48.13	3.25	19.47	4.94	12.99	30	9.77	36.73	69	31.11	23.32	72	6.88	18.9	12.94	35	6.5	7.19	2.44	5	1.5	211
25	9	4	20	M	1452	7.41	56.46	18.36	5.95	5.14	5.17	4.61	22.04	4.16	15.68	3.8	14.08	25	10.82	28.38	52	16.78	26.03	54	4.63	13.31	6.54	24	6.38	3.75	2.86	5	1.36	160
25	10	1	0	M	1782	12.81	57.42	15.95	5.28	7.5	6.98	6.4	37.34	3.72	19.54	4.12	16.81	30	12.44	37.74	68	23.29	28.39	70	7.44	15.26	10.18	26	6.33	5.77	1.91	4	1.3	198
25	10	2	0	F	1617	8.03	54.63	28.02	5.19	6.47	6.01	5.83	25.93	3.59	16.54	4.15	13.13	26	9.93	34.23	61	18.52	23.56	61	6.93	12.11	11.62	31	6.7	5.18	1.67	5	1.52	184
25	10	3	0	M	1593	9.06	52	9.22	4.72	6.24	7.04	6.34	30.27	3.23	16.16	2.48	12.44	26	8.77	34.85	62	20.23	29.86	66	5.69	14.99	12.72	27	6.78	6.5	3.07	5	1.64	186
25	10	4	0	M	1720	8.67	60.5	14.83	4.94	7.12	8.94	7.79	25.51	3.4	15.54	4.06	16.59	32	10.76	36.14	64	24.89	34.34	62	5.54	20.6	12.2	24	5.77	5.21	2.47	4	1.73	186
25	11	1	100	M	1718	10.59	52.27	9.52	4.4	8.49	8.48	7.11	21.26	4.54	16.49	3.76	13.97	30	9.43	56.76	74	26.55	43.64	79	5.58	19.03	8.49	25	6.69	5.47	3.5	5	2.06	213
25	11	2	100	M	1475	9.24	53.33	17.71	4.35	6.13	8.23	6.63	22.34	4.34	15.95	4.05	12.72	24	9.69	40.7	57	20.82	32.82	56	5.71	15.11	9.16	26	6.321	5.69	2.65	4	1.41	167
25	11	3	100	M	1710	8.9	56.16	40.4	5.16	6.96	5.96	5.7	31.15	3.98	16.28	4.59	12.82	26	8.74	40.9	65	22.54	25.5	63	6.69	16.02	12.09	27	6.33	6	1.89	4	1.31	185
25	11	4	100	M	1718	11.06	55.1	46.5	4.85	5.88	7.97	6.9	31.2	3.55	17.73	4.13	17.32	27	13.71	52.71	65	40.42	29.85	72	6.08	21.94	9.15	30	4.99	6.73	4.01	6	1.93	200
25	12	1	80	M	1615	13.39	54.18	7.41	4.94	6.47	7.47	6.21	40.7	3.95	20.32	3.17	10.92	28	7.71	32.82	67	20.07	26.13	69	6.66	14.39	16.37	30	6.28	7.79	2.92	5	1.56	199
25	12	2	80	M	1538	9.01	44.72	24.15	4.65	6.27	8.93	6.58	26.23	3.8	14.7	2.84	13.32	26	8.43	45.29	68	26.03	37.41	73	6.13	18.07	9.94	26	7.17	5.36	1.75	4	1.61	197
25	12	3	80	M	1501	8.82	53.44	31.55	5.15	7.79	5.13	4.81	23.35	3.92	13.95	2.87	13.92	30	10.16	36.14	66	22.04	27.58	62	5.32	14.95	6.82	24	6.6	5.02	2.52	4	1.92	186
25	12	4	80	M	1445	9.77	59.26	23.05	5.23	4.59	6.1	5.13	21.23	3.28	14.48	3.74	13.16	29	8.94	43.11	63	24.26	32.8	69	5.33	20.73	12.77	31	6.46	6.02	3.8	5	1.79	197

## Sheet: ELISA
CTR1418 GLP-1				pg/ml			PYY
Rm	Pen	Bird	Diet	RESULT			Rm	Pen	Bird	Diet	AVERAGE
24	1	1	0	549.256			24	12	3	0	414.547
25	1	1	0	121.807			25	10	3	0	338.538
24	1	2	0	1245.17			25	10	2	0	316.449
25	1	2	0	1069.25			24	12	2	0	506.328
24	1	3	0	1750.6			24	12	1	0	211.598
25	1	3	0	478.313			25	10	1	0	300.863
24	6	1	0	3881.7			24	6	3	0	334.582
24	6	2	0	1985.54			25	1	3	0	354.082
24	6	3	0	1299.69			24	6	2	0	403.347
25	10	1	0	4761.55			25	1	2	0	464.027
25	10	2	0	974.292			24	6	1	0	380.161
25	10	3	0	1683.19			25	1	1	0	403.337
24	3	1	20	704.357			25	9	1	20	283.778
24	3	2	20	1895.54			24	10	1	20	.
24	3	3	20	878.286			25	6	1	20	421.524
25	6	1	20	2422.62			24	3	1	20	335.297
25	6	2	20	1007.71			24	10	3	20	226.27
25	6	3	20	1555.37			25	6	2	20	.
25	9	1	20	1926.74			25	6	3	20	438.011
25	9	2	20	298.688			24	3	2	20	404.647
25	9	3	20	1997.64			24	10	2	20	353.886
24	10	1	20	663.674			25	9	3	20	434.585
24	10	2	20	.			25	9	2	20	322.378
24	10	3	20	2906.81			24	3	3	20	442.943
24	1	1	40	1822.19			25	7	1	40	361.314
24	1	2	40	3317.33			25	2	1	40	314.356
24	1	3	40	1408.43			24	8	1	40	325.279
24	1	3	40	2460.24			24	1	1	40	347.019
25	2	1	40	778.598			25	7	2	40	172.001
25	2	2	40	4255.81			24	1	3	40	399.914
25	2	3	40	779.427			25	7	3	40	396.181
25	7	2	40	686.899			24	8	3	40	355.221
25	7	3	40	1401.26			24	1	2	40	340.064
24	8	1	40	1508.63			25	2	3	40	288.019
24	8	2	40	2565.32			25	2	2	40	383.868
24	8	3	40	2578.97			24	8	2	40	296.659
24	2	1	60	400.114			25	8	1	60	331.117
24	2	2	60	.			25	4	1	60	333.963
24	2	3	60	4622.5			24	11	1	60	330.354
25	4	1	60	727.652			24	2	1	60	441.821
25	4	2	60	1255.82			24	2	2	60	468.694
25	4	3	60	3483.96			25	8	2	60	348.335
25	8	1	60	1991.57			24	11	2	60	377.701
25	8	2	60	1958.74			24	11	3	60	299.455
25	8	3	60	4455.53			25	8	3	60	409.502
24	11	1	60	1327.38			25	4	3	60	289.41
24	11	2	60	1306.13			24	2	3	60	436.041
24	11	3	60	419.071			25	4	3	60	348.579
25	3	1	80	2211.59			25	3	1	80	344.756
25	3	2	80	1694.94			25	12	1	80	331.668
25	3	3	80	3681.91			24	4	1	80	342.006
24	4	1	80	388.433			24	9	1	80	279.363
24	4	2	80	1964.65			25	12	2	80	526.897
24	4	3	80	252.252			25	12	3	80	494.279
24	9	1	80	1381.81			24	4	2	80	447.982
24	9	2	80	1117.38			25	3	2	80	374.709
24	9	3	80	372.637			24	9	2	80	354.905
25	12	1	80	313.065			24	4	3	80	350.939
25	12	2	80	1153.36			25	3	3	80	290.214
25	12	3	80	791.977			24	9	3	80	362.16
24	5	1	100	3792.6			24	5	1	100	318.504
25	5	1	100	2507.51			25	5	2	100	330.678
24	5	2	100	1016.87			24	7	2	100	417.867
25	5	2	100	1961.69			25	5	3	100	326.332
24	5	3	100	608.323			24	5	3	100	394.324
25	5	3	100	622.969			25	11	1	100	346.598
24	7	1	100	271.332			24	7	1	100	307.543
24	7	2	100	611.475			25	11	3	100	301.184
24	7	3	100	3453.97			24	7	3	100	380.254
25	11	1	100	559.542			24	5	2	100	408.395
25	11	2	100	2402.12			25	11	2	100	399.39
25	11	3	100	726.887			25	5	1	100	396.38

## Sheet: Gene expression
Jejunum						Ileum
Sample	Diet	PGT	PGB	PYY				PGT	PGB	PYY
9	0	0.516817	0.199344	1.80476		112	0	1.14286	0.496599	0.807256
16	0	0.601671	0.379387	0.357103		113	0	1.71028	0.768692	1.53271
17	0	0.335836	0.161775	0.778157		124	0	0.972256	0.658625	0.668275
18	0	0.348611	0.152778	0.482639		125	0	1.3996	0.827309	1.09036
19	0	0.630769	0.426923	1.19231		126	0	1.65641	1.02085	1.46971
20	0	0.33121	0.093668	1.08655		127	0	1.80912	0.994302	0.0783476
21	0	0.384746	0.160169	0.666102		128	0	2.20496	1.27273	1.44463
42	0	1.87234	2.2234	1.73404		151	0	1.34816	0.895551	0.500967
43	0	2.44813	3.33333	2.14385		153	0	1.05528	0.80737	0.303183
44	0	2.25133	4.12421	1.70791		105	20	1.80778	1.50572	1.34554
53	0	1.59322	1.79661	1.61017		106	20	1.25297	0.780985	0.764007
3	20	0.443515	0.266946	1.20502		139	20	0.950673	0.726457	1.21076
4	20	0.261383	0.0790894	0.853288		140	20	1.11696	0.65692	0.374269
31	20	0.690691	0.702703	1.21321		141	20	1.51752	1.09434	0.703504
33	20	2.11242	1.98888	1.68005		148	20	1.80056	0.797753	0.502809
39	20	2.13362	2.73707	2.07974		149	20	1.09516	0.470785	0.0914858
40	20	1.27083	1.45139	1.65278		150	20	2.26546	0.96134	0.435567
41	20	2.03641	1.68577	1.83412		102	40	0.810298	0.333333	0.224932
1	40	0.652068	0.608273	0.768856		103	40	1.37537	0.780296	0.26601
2	40	0.298259	0.0855413	0.915973		116	40	1.04847	0.494898	0.318878
12	40	0.294045	0.128953	0.498563		117	40	1.62916	0.678668	0.60486
22	40	0.304682	0.108735	0.732355		129	40	2.43458	1.31968	1.4653
23	40	0.225479	0.17888	0.188651		130	40	0.931217	0.366843	0.708995
25	40	0.643421	0.401316	0.75		131	40	1.55865	1.08479	0.778165
34	40	1.44409	1.623	1.77636		142	40	1.02981	0.620596	0.509485
35	40	1.1437	0.968719	1.4956		143	40	1.10638	0.776596	2.46809
52	40	0.682927	0.388403	1.00322		100	60	0.927769	0.598716	1.17335
14	60	0.661249	0.444034	1.45549		104	60	1.41474	0.812632	0.804211
15	60	0.161111	0.0541358	0.25		121	60	1.85371	1.1139	0.858934
29	60	0.669076	0.46747	0.636145		122	60	1.14646	0.677013	1.32105
36	60	2.06528	2.57892	1.33761		123	60	1.57143	1.31307	0.68693
37	60	1.18433	1.09528	1.49599		135	60	1.13924	0.708861	0.109367
38	60	0.940382	0.821147	1.06524		136	60	0.870073	0.589781	0.0309489
5	80	0.17048	0.0134071	0.671587		137	60	1.71861	1.40998	0.559758
6	80	1.62918	2.26748	1.14894		146	60	1.40935	1.39795	0.312429
13	80	0.447511	0.299548	1.00905		147	60	1.147	0.335404	0.720497
26	80	1.04444	0.705185	1.57778		108	80	1.16209	0.637363	1.4533
27	80	0.753521	0.588028	0.69507		119	80	1.6193	0.973684	0.138596
28	80	0.705521	0.680982	0.644172		120	80	1.26728	0.672751	0.171838
48	80	1.14894	0.953191	1.29362		132	80	0.926282	0.365385	0.551282
49	80	1.24435	0.663929	2.28611		133	80	0.908527	0.418605	1.07907
50	80	1.10976	0.969512	1.11585		134	80	0.798949	0.512484	1.05388
8	100	0.446316	0.151579	0.144561		158	80	1.22745	1.05882	0.866667
10	100	1.01548	0.811146	1.59133		159	80	0.949527	0.807571	0.443218
11	100	0.399163	0.194142	0.810879		109	100	1.40279	0.814178	0.498389
24	100	0.444985	0.265823	0.951315		111	100	1.14409	0.623656	0.563441
30	100	0.613003	0.468266	0.725232		114	100	1.73062	0.879845	1.42829
45	100	0.482912	0.185736	0.855869		115	100	0.837338	0.569316	0.432532
46	100	0.446975	0.120996	1.26833		138	100	1.32231	0.951594	0.859504
47	100	2.11277	2.2035	1.94426		154	100	0.70082	0.40082	0.438525
51	100	0.808144	0.27408	1.89507		155	100	1.45928	0.947883	1.32899
						156	100	1.39075	0.848329	0.247044

## Sheet: T50
Cage	Diet	N	Min
17	60	8.99318	389.795
18	40	7.82798	354.839
19	100	11.7484	472.452
20	80	10.3652	430.957
33	40	.	.
34	60	9.38011	401.403
35	80	13.306	519.179
36	100	14.4091	552.274
37	20	15.076	572.28
38	60	12.5978	497.934
39	40	13.1551	514.652
40	0	13.3199	519.598
41	80	12.2485	487.455
42	20	11.1807	455.421
43	0	12.1418	484.255
44	100	12.9405	508.215
45	80	10.7658	442.973
46	40	10.0106	420.319
47	20	15.3128	579.385
48	0	15.7229	591.688
49	100	13.6504	529.513
50	40	12.7033	501.099
51	80	11.2699	458.097
52	0	18.4232	672.697
53	100	12.8744	506.231
54	20	17.8583	655.749
55	0	15.4335	583.005
56	60	10.289	428.671
57	20	.	.
58	80	13.6379	529.137
59	0	9.69619	410.886
60	60	8.55681	376.704
61	40	16.453	613.591
62	100	10.0554	421.661
63	20	9.92102	417.631
64	60	7.31296	339.389
